# Supplementary material for: The genomic history of the Middle East
Source: Cell. 2021 Sep 2;184(18):4612–4625.e14. doi: 10.1016/j.cell.2021.07.013 (PMC8445022; doi:10.1016/j.cell.2021.07.013)
Supplement: Table S1. Testing modern populations for admixture using via MALDER, related to Figure 1 — Populations with asterisk (∗) have evidence of two pulses. [file mmc1.xlsx]

## Sheet: Sheet1
Test	Reference populations	LD curve amplitude (Z-score)					Time in gens ago (Z-score)
EmiratiA	Druze;PJL.SG	4.4437e-06	+/-	6.05593e-07	(Z=7.33777)		23.2125	+/-	3.86661	(Z=6.00331)
	Iranian;PJL.SG	2.1322e-06	+/-	2.8801e-07	(Z=7.40322)		23.2125	+/-	3.86661	(Z=6.00331)
	LWK.SG;Druze	5.49533e-05	+/-	5.48801e-06	(Z=10.0133)		23.2125	+/-	3.86661	(Z=6.00331)
	LWK.SG;ITU.SG	4.9557e-05	+/-	5.0018e-06	(Z=9.90784)		23.2125	+/-	3.86661	(Z=6.00331)
	LWK.SG;Iranian	5.57815e-05	+/-	5.5563e-06	(Z=10.0393)		23.2125	+/-	3.86661	(Z=6.00331)
	LWK.SG;PJL.SG	5.03609e-05	+/-	5.18888e-06	(Z=9.70553)		23.2125	+/-	3.86661	(Z=6.00331)
	Yoruba;Druze	5.92369e-05	+/-	5.9875e-06	(Z=9.89344)		23.2125	+/-	3.86661	(Z=6.00331)
	Yoruba;ITU.SG	5.22181e-05	+/-	5.31958e-06	(Z=9.81621)		23.2125	+/-	3.86661	(Z=6.00331)
	Yoruba;Iranian	5.95697e-05	+/-	5.98225e-06	(Z=9.95774)		23.2125	+/-	3.86661	(Z=6.00331)
	Yoruba;PJL.SG	5.31736e-05	+/-	5.52158e-06	(Z=9.63014)		23.2125	+/-	3.86661	(Z=6.00331)
EmiratiB	WK.SG;Druze	0.000101488	+/-	5.13244e-06	(Z=19.7738)		25.6218	+/-	2.07867	(Z=12.326)
	LWK.SG;ITU.SG	8.3594e-05	+/-	4.20763e-06	(Z=19.8673)		25.6218	+/-	2.07867	(Z=12.326)
	LWK.SG;Iranian	9.89199e-05	+/-	4.95506e-06	(Z=19.9634)		25.6218	+/-	2.07867	(Z=12.326)
	LWK.SG;PJL.SG	8.43234e-05	+/-	4.28336e-06	(Z=19.6863)		25.6218	+/-	2.07867	(Z=12.326)
	Yoruba;Druze	0.00010947	+/-	5.54003e-06	(Z=19.7598)		25.6218	+/-	2.07867	(Z=12.326)
	Yoruba;ITU.SG	9.1297e-05	+/-	4.61138e-06	(Z=19.7982)		25.6218	+/-	2.07867	(Z=12.326)
	Yoruba;Iranian	0.000107081	+/-	5.37658e-06	(Z=19.9162)		25.6218	+/-	2.07867	(Z=12.326)
	Yoruba;PJL.SG	9.17323e-05	+/-	4.67354e-06	(Z=19.628)		25.6218	+/-	2.07867	(Z=12.326)
EmiratiC	Druze;ITU.SG	1.60662e-05	+/-	6.56311e-07	(Z=24.4795)		16.993	+/-	1.18804	(Z=14.3033)
	Druze;PJL.SG	1.17493e-05	+/-	4.61798e-07	(Z=25.4424)		16.993	+/-	1.18804	(Z=14.3033)
	Iranian;ITU.SG	1.01902e-05	+/-	3.93879e-07	(Z=25.8714)		16.993	+/-	1.18804	(Z=14.3033)
	Iranian;PJL.SG	6.63857e-06	+/-	2.498e-07	(Z=26.5755)		16.993	+/-	1.18804	(Z=14.3033)
	LWK.SG;Druze	0.000171214	+/-	6.87847e-06	(Z=24.8913)		16.993	+/-	1.18804	(Z=14.3033)
	LWK.SG;ITU.SG	0.000148074	+/-	6.03399e-06	(Z=24.54)		16.993	+/-	1.18804	(Z=14.3033)
	LWK.SG;Iranian	0.000169379	+/-	6.8729e-06	(Z=24.6444)		16.993	+/-	1.18804	(Z=14.3033)
	LWK.SG;PJL.SG	0.000153602	+/-	6.25328e-06	(Z=24.5634)		16.993	+/-	1.18804	(Z=14.3033)
	Yoruba;Druze	0.000185258	+/-	7.42918e-06	(Z=24.9366)		16.993	+/-	1.18804	(Z=14.3033)
	Yoruba;ITU.SG	0.000160661	+/-	6.54236e-06	(Z=24.557)		16.993	+/-	1.18804	(Z=14.3033)
	Yoruba;Iranian	0.000183551	+/-	7.42201e-06	(Z=24.7306)		16.993	+/-	1.18804	(Z=14.3033)
	Yoruba;PJL.SG	0.000166587	+/-	6.76563e-06	(Z=24.6226)		16.993	+/-	1.18804	(Z=14.3033)
Yemen	Druze;ITU.SG	6.8566e-06	+/-	5.97434e-07	(Z=11.4768)		22.2362	+/-	2.94509	(Z=7.55025)
	ITU.SG;PJL.SG	3.89162e-07	+/-	5.28583e-08	(Z=7.36237)		22.2362	+/-	2.94509	(Z=7.55025)
	LWK.SG;Druze	0.000135153	+/-	1.07504e-05	(Z=12.5719)		22.2362	+/-	2.94509	(Z=7.55025)
	LWK.SG;ITU.SG	0.000102485	+/-	8.44229e-06	(Z=12.1395)		22.2362	+/-	2.94509	(Z=7.55025)
	LWK.SG;Iranian	0.000129549	+/-	1.0339e-05	(Z=12.5301)		22.2362	+/-	2.94509	(Z=7.55025)
	LWK.SG;PJL.SG	0.000108415	+/-	8.83056e-06	(Z=12.2773)		22.2362	+/-	2.94509	(Z=7.55025)
	Yoruba;Druze	0.00014497	+/-	1.14868e-05	(Z=12.6206)		22.2362	+/-	2.94509	(Z=7.55025)
	Yoruba;ITU.SG	0.00011057	+/-	9.06723e-06	(Z=12.1944)		22.2362	+/-	2.94509	(Z=7.55025)
	Yoruba;Iranian	0.000139067	+/-	1.10874e-05	(Z=12.5428)		22.2362	+/-	2.94509	(Z=7.55025)
	Yoruba;PJL.SG	0.000116887	+/-	9.48241e-06	(Z=12.3268)		22.2362	+/-	2.94509	(Z=7.55025)
SaudiA*	Druze;ITU.SG	5.25225e-06	+/-	3.28566e-07	(Z=15.9854)		30.0172	+/-	2.28234	(Z=13.1519)	* Also show evidence of two pulses of admixture (63.8508 +/- 10.6751 and 13.6886 +/- 3.62218 generations ago)
	Druze;PJL.SG	4.14865e-06	+/-	2.36945e-07	(Z=17.5089)		30.0172	+/-	2.28234	(Z=13.1519)
	LWK.SG;Druze	8.9271e-05	+/-	4.40557e-06	(Z=20.2632)		30.0172	+/-	2.28234	(Z=13.1519)
	LWK.SG;ITU.SG	7.22393e-05	+/-	3.5182e-06	(Z=20.533)		30.0172	+/-	2.28234	(Z=13.1519)
	LWK.SG;Iranian	8.73283e-05	+/-	4.24755e-06	(Z=20.5597)		30.0172	+/-	2.28234	(Z=13.1519)
	LWK.SG;PJL.SG	7.66867e-05	+/-	3.74703e-06	(Z=20.466)		30.0172	+/-	2.28234	(Z=13.1519)
	Yoruba;Druze	9.61748e-05	+/-	4.73348e-06	(Z=20.318)		30.0172	+/-	2.28234	(Z=13.1519)
	Yoruba;ITU.SG	7.77935e-05	+/-	3.76108e-06	(Z=20.6838)		30.0172	+/-	2.28234	(Z=13.1519)
	Yoruba;Iranian	9.37611e-05	+/-	4.55337e-06	(Z=20.5916)		30.0172	+/-	2.28234	(Z=13.1519)
	Yoruba;PJL.SG	8.23097e-05	+/-	3.99553e-06	(Z=20.6005)		30.0172	+/-	2.28234	(Z=13.1519)
SaudiB	Druze;ITU.SG	8.64542e-06	+/-	7.8685e-07	(Z=10.9874)		18.3223	+/-	2.08181	(Z=8.8011)
	LWK.SG;Druze	0.000258582	+/-	1.7111e-05	(Z=15.112)		18.3223	+/-	2.08181	(Z=8.8011)
	LWK.SG;ITU.SG	0.000196892	+/-	1.31589e-05	(Z=14.9627)		18.3223	+/-	2.08181	(Z=8.8011)
	LWK.SG;Iranian	0.000248588	+/-	1.64497e-05	(Z=15.112)		18.3223	+/-	2.08181	(Z=8.8011)
	LWK.SG;PJL.SG	0.000209681	+/-	1.40775e-05	(Z=14.8947)		18.3223	+/-	2.08181	(Z=8.8011)
	Yoruba;Druze	0.000275982	+/-	1.81393e-05	(Z=15.2146)		18.3223	+/-	2.08181	(Z=8.8011)
	Yoruba;ITU.SG	0.000211732	+/-	1.40739e-05	(Z=15.0444)		18.3223	+/-	2.08181	(Z=8.8011)
	Yoruba;Iranian	0.000265284	+/-	1.74365e-05	(Z=15.2143)		18.3223	+/-	2.08181	(Z=8.8011)
	Yoruba;PJL.SG	0.000225194	+/-	1.50179e-05	(Z=14.9951)		18.3223	+/-	2.08181	(Z=8.8011)
Iraqi_Arab	Druze;Iranian	1.48678e-06	+/-	2.78301e-07	(Z=5.34232)		29.3791	+/-	5.36361	(Z=5.47749)
	Iranian;ITU.SG	6.02517e-06	+/-	6.26248e-07	(Z=9.62106)		29.3791	+/-	5.36361	(Z=5.47749)
	Iranian;PJL.SG	3.54248e-06	+/-	3.29119e-07	(Z=10.7635)		29.3791	+/-	5.36361	(Z=5.47749)
	LWK.SG;Druze	8.98435e-05	+/-	1.06546e-05	(Z=8.43239)		29.3791	+/-	5.36361	(Z=5.47749)
	LWK.SG;ITU.SG	7.3494e-05	+/-	8.23206e-06	(Z=8.92777)		29.3791	+/-	5.36361	(Z=5.47749)
	LWK.SG;Iranian	8.97188e-05	+/-	1.04424e-05	(Z=8.59182)		29.3791	+/-	5.36361	(Z=5.47749)
	LWK.SG;PJL.SG	7.6118e-05	+/-	8.59776e-06	(Z=8.85323)		29.3791	+/-	5.36361	(Z=5.47749)
	Yoruba;Druze	9.57591e-05	+/-	1.16225e-05	(Z=8.23913)		29.3791	+/-	5.36361	(Z=5.47749)
	Yoruba;ITU.SG	7.9238e-05	+/-	9.06125e-06	(Z=8.74472)		29.3791	+/-	5.36361	(Z=5.47749)
	Yoruba;Iranian	9.56541e-05	+/-	1.1412e-05	(Z=8.38187)		29.3791	+/-	5.36361	(Z=5.47749)
	Yoruba;PJL.SG	8.19062e-05	+/-	9.4338e-06	(Z=8.68221)		29.3791	+/-	5.36361	(Z=5.47749)
Syria	Druze;ITU.SG	6.72501e-06	+/-	1.16536e-06	(Z=5.77077)		20.7644	+/-	4.4413	(Z=4.6753)
	Druze;PJL.SG	5.61022e-06	+/-	9.18432e-07	(Z=6.10848)		20.7644	+/-	4.4413	(Z=4.6753)
	Iranian;ITU.SG	3.57577e-06	+/-	5.71082e-07	(Z=6.26139)		20.7644	+/-	4.4413	(Z=4.6753)
	Iranian;PJL.SG	2.91031e-06	+/-	4.38368e-07	(Z=6.63896)		20.7644	+/-	4.4413	(Z=4.6753)
	LWK.SG;Druze	7.71588e-05	+/-	9.86083e-06	(Z=7.82478)		20.7644	+/-	4.4413	(Z=4.6753)
	LWK.SG;ITU.SG	6.69343e-05	+/-	8.44614e-06	(Z=7.92483)		20.7644	+/-	4.4413	(Z=4.6753)
	LWK.SG;Iranian	7.68465e-05	+/-	9.50239e-06	(Z=8.08707)		20.7644	+/-	4.4413	(Z=4.6753)
	LWK.SG;PJL.SG	6.83386e-05	+/-	8.66139e-06	(Z=7.89002)		20.7644	+/-	4.4413	(Z=4.6753)
	Yoruba;Druze	8.17858e-05	+/-	1.07519e-05	(Z=7.60661)		20.7644	+/-	4.4413	(Z=4.6753)
	Yoruba;ITU.SG	7.1213e-05	+/-	9.24381e-06	(Z=7.70385)		20.7644	+/-	4.4413	(Z=4.6753)
	Yoruba;Iranian	8.16592e-05	+/-	1.03956e-05	(Z=7.85518)		20.7644	+/-	4.4413	(Z=4.6753)
	Yoruba;PJL.SG	7.28131e-05	+/-	9.46421e-06	(Z=7.69352)		20.7644	+/-	4.4413	(Z=4.6753)
