# Supplementary material for: The genomic history of the Middle East
Source: Cell. 2021 Sep 2;184(18):4612–4625.e14. doi: 10.1016/j.cell.2021.07.013 (PMC8445022; doi:10.1016/j.cell.2021.07.013)
Supplement: Table S2. Testing for admixture in modern populations using ancient sources via MALDER, related to Figure 2 — Arabian represents both EmiratiA and SaudiA populations combined. Populations with asterisk (∗) have evidence of two pulses. [file mmc2.xlsx]

## Sheet: Sheet1
Test	Reference populations	LD curve amplitude (Z-score)					Time in gens ago (Z-score)
Lebanese	Levant_ChL;Iran_N	9.25026e-05	+/-	1.92257e-05	(Z=4.8114)		173.752	+/-	29.0068	(Z=5.99003)
Lebanese	Levant_ChL;Iran_Tepe_Hissar_ChL	7.30103e-05	+/-	1.53325e-05	(Z=4.7618)		173.752	+/-	29.0068	(Z=5.99003)
Lebanese	Levant_N;Iran_N	0.000121248	+/-	2.61024e-05	(Z=4.64509)		173.752	+/-	29.0068	(Z=5.99003)
Lebanese	Levant_N;Iran_Tepe_Hissar_ChL	9.7282e-05	+/-	2.12379e-05	(Z=4.58059)		173.752	+/-	29.0068	(Z=5.99003)
Druze	Levant_ChL;Iran_N	7.5674e-05	+/-	1.38745e-05	(Z=5.45417)		137.483	+/-	22.3389	(Z=6.15439)
Druze	Levant_ChL;Iran_Tepe_Hissar_ChL	5.6972e-05	+/-	1.05406e-05	(Z=5.40501)		137.483	+/-	22.3389	(Z=6.15439)
Druze	Levant_N;Iran_N	8.83911e-05	+/-	1.60343e-05	(Z=5.51263)		137.483	+/-	22.3389	(Z=6.15439)
EmiratiA/SaudiA	Levant_ChL;Iran_N	5.55545e-05	+/-	1.42354e-05	(Z=3.90255)		96.0838	+/-	26.0977	(Z=3.6817)
EmiratiA/SaudiA	Levant_ChL;Iran_Tepe_Hissar_ChL	4.56859e-05	+/-	1.17216e-05	(Z=3.89757)		96.0838	+/-	26.0977	(Z=3.6817)
EmiratiA/SaudiA	Levant_N;Iran_N	6.02854e-05	+/-	1.49001e-05	(Z=4.04598)		96.0838	+/-	26.0977	(Z=3.6817)
EmiratiA/SaudiA	Levant_N;Iran_Tepe_Hissar_ChL	4.98934e-05	+/-	1.3056e-05	(Z=3.82151)		96.0838	+/-	26.0977	(Z=3.6817)
Yemeni	Levant_ChL;Iran_N	5.78198e-05	+/-	1.13507e-05	(Z=5.09394)		95.7443	+/-	20.5812	(Z=4.65202)
Yemeni	Levant_ChL;Iran_Tepe_Hissar_ChL	4.356e-05	+/-	9.15665e-06	(Z=4.7572)		95.7443	+/-	20.5812	(Z=4.65202)
Yemeni	Levant_N;Levant_ChL	1.91095e-05	+/-	3.74801e-06	(Z=5.09857)		95.7443	+/-	20.5812	(Z=4.65202)
Somali	GUMUZ.glee;Iran_N	0.000483934	+/-	3.28839e-05	(Z=14.7164)		108.599	+/-	7.39494	(Z=14.6855)
Somali	GUMUZ.glee;Iran_Tepe_Hissar_ChL	0.000516764	+/-	3.47869e-05	(Z=14.8551)		108.599	+/-	7.39494	(Z=14.6855)
Somali	GUMUZ.glee;Yoruba.SDG	7.94947e-06	+/-	4.8501e-07	(Z=16.3903)		108.599	+/-	7.39494	(Z=14.6855)
Somali	Yoruba.SDG;Iran_N	0.000535574	+/-	3.61386e-05	(Z=14.82)		108.599	+/-	7.39494	(Z=14.6855)
Somali	Yoruba.SDG;Iran_Tepe_Hissar_ChL	0.000568977	+/-	3.81101e-05	(Z=14.9298)		108.599	+/-	7.39494	(Z=14.6855)
Amhara	GUMUZ.glee;Iran_N	0.000484309	+/-	2.41289e-05	(Z=20.0718)		78.6899	+/-	4.63331	(Z=16.9835)
Amhara	GUMUZ.glee;Iran_Tepe_Hissar_ChL	0.000517535	+/-	2.59451e-05	(Z=19.9473)		78.6899	+/-	4.63331	(Z=16.9835)
Amhara	Yoruba.SDG;Iran_N	0.000488251	+/-	2.46329e-05	(Z=19.8211)		78.6899	+/-	4.63331	(Z=16.9835)
Amhara	Yoruba.SDG;Iran_Tepe_Hissar_ChL	0.0005201	+/-	2.64971e-05	(Z=19.6286)		78.6899	+/-	4.63331	(Z=16.9835)
Wolayta*	GUMUZ.glee;Iran_N	0.000464948	+/-	2.92059e-05	(Z=15.9196)		109.112	+/-	10.6982	(Z=10.1991)
Wolayta	GUMUZ.glee;Iran_Tepe_Hissar_ChL	0.000498023	+/-	3.14836e-05	(Z=15.8185)		109.112	+/-	10.6982	(Z=10.1991)
Wolayta	Yoruba.SDG;Iran_N	0.00048922	+/-	2.95288e-05	(Z=16.5675)		109.112	+/-	10.6982	(Z=10.1991)
Wolayta	Yoruba.SDG;Iran_Tepe_Hissar_ChL	0.000523174	+/-	3.17102e-05	(Z=16.4986)		109.112	+/-	10.6982	(Z=10.1991)
Oromo	GUMUZ.glee;Iran_N	0.000444018	+/-	2.58209e-05	(Z=17.196)		63.1596	+/-	4.71304	(Z=13.401)
Oromo	GUMUZ.glee;Iran_Tepe_Hissar_ChL	0.000468422	+/-	2.71952e-05	(Z=17.2244)		63.1596	+/-	4.71304	(Z=13.401)
Oromo	Yoruba.SDG;Iran_N	0.000443267	+/-	2.6195e-05	(Z=16.9218)		63.1596	+/-	4.71304	(Z=13.401)
Oromo	Yoruba.SDG;Iran_Tepe_Hissar_ChL	0.000466529	+/-	2.75238e-05	(Z=16.95)		63.1596	+/-	4.71304	(Z=13.401)
