# Supplementary material for: The genomic history of the Middle East
Source: Cell. 2021 Sep 2;184(18):4612–4625.e14. doi: 10.1016/j.cell.2021.07.013 (PMC8445022; doi:10.1016/j.cell.2021.07.013)
Supplement: Table S3. Modeling Middle Easterners and East Africans as descending from A, EHG, and Mota, related to Table 1 — Showing qpAdm P value for rank = 2 and testing with different A. Bold values (p value > 0.05) indicate the model cannot be rejected. We tested if we can model our populations as deriving ancestry from one of the sampled regional Bronze Age populations, and found that the Middle Bronze Age population from Sidon (Sidon_BA) could be a source of ancestry for some modern Levantine and Arabian populations (See also Table S4). We used the following outgroups in the qpAdm test: Ust_Ishim, Kostenki14, Papuan, WHG, CHG, Mbuti, Levant_N and GanjDareh_N. [file mmc3.xlsx]

## Sheet: Sheet1
Test	Sidon_BA	Megiddo_MLBA	Jordan_BA	Israel_LBA_Ashkelon	Egypt_prePtolemaic	Armenia_EBA	Syria_Ebla_EMBA	Shahr_I_Sokhta_BA1
Assyrian.HO	0	0	0	0	0	0	0	0
BedouinA.HO	0.535209	0	0	4.1e-05	1e-06	0	0	0
BedouinB.HO	1e-06	0	0	6e-06	0.012801	0	0	0
Druze.HO	0.001833	0	0	1.1e-05	0	0	0	0
EmiratiA	0.145608	0	0	2.3e-05	1.3e-05	0	0	0
EmiratiB	1.9e-05	0	0	0	0	0	0	0
EmiratiC	0	0	0	0	0	0	0	0
EmiratiD	0	0	0	0	0	0	0	0
Iranian.HO	0	0	0	0	0	0	0	0
Iranian_Bandari.HO	0	0	0	0	0	0	0	0
Iraqi_Arab	0	0	0	0	0	0	0	0
Iranian_Jew	0	0	0	0	0	0	0	0
Iraqi_Jew	0	0	0	2e-06	0	0	0	0
Jordanian	0.492032	0	0	0.009654	4e-06	0	1e-06	0
Jordanian.HO	0.226771	0	0	5.1e-05	0	0	0	0
Iraqi_Kurd	0	0	0	0	0	0	0	0
Lebanese_Christian.HO	0.146501	0	0	0.000705	0	0	0	0
Lebanese_Muslim.HO	0.008326	0	0	1e-05	0	0	0	0
Omani	0.222703	0	2e-06	0.044621	7e-06	0	0.062662	0
Palestinian.HO	0.182586	0	0	2.6e-05	0	0	0	0
QatariC	0.113623	0.000109	0.000189	0.004223	1e-06	0.007143	0.076775	0
QatariA	2e-06	0	0	2e-06	0.010709	0	0	0
QatariB	0	0	0	0	0	0	0	0
Saudi.HO	0.078475	0	0	1.6e-05	0.000137	0	0	0
SaudiA	0.025831	0	0	5e-06	6.8e-05	0	0	0
SaudiB	3e-06	0	0	0.000516	0.019315	0	0	0
Syrian	1e-06	0	0	1e-06	0	0	0	0
Syrian.HO	0.058468	0	0	0.001193	0	0	0	0
Yemeni	1.7e-05	0	0	1.4e-05	0.003392	0	0	0
Yemeni.HO	0.264673	0	0	3.8e-05	0	0	0	0
Egyptian.HO	0.000481	0	0	4.6e-05	0.000535	0	0	0
Afar	0	0	6.9e-05	0.00116	0.222486	0	0	0
Amhara	0	0	0	8e-06	0.236264	0	0	0
Datog.HO	0.000308	0.00191	0.002492	0.029075	0.155802	0	6e-06	0
Eritrea	0	1.8e-05	0.001769	0.010964	0.487113	0	0	0
Ethiopian_Jew.HO	0	0	7e-06	0.000111	0.243348	0	0	0
Masai.HO	0.016287	0.184052	0.167217	0.09567	0.356476	5.6e-05	0.006428	0
Masai.DG	0.020168	0.175422	0.236839	0.184099	0.758327	6.1e-05	0.006319	0
Oromo	0	0	0	9e-06	0.128404	0	0	0
Somali.HO	0	0	4e-06	4.1e-05	0.166902	0	0	0
Somali	0	0	0	0	0.165043	0	0	0
Wolayta	0	1e-06	0.00012	0.000191	0.326587	0	0	0
