# Supplementary material for: The genomic history of the Middle East
Source: Cell. 2021 Sep 2;184(18):4612–4625.e14. doi: 10.1016/j.cell.2021.07.013 (PMC8445022; doi:10.1016/j.cell.2021.07.013)
Supplement: Table S4. Ancestry proportions from successful models tested in Table S3, related to Table 1 — Showing models involving Sidon_BA or Egypt_prePtolemaic as one of the ancestry sources. [file mmc4.xlsx]

## Sheet: Sheet1
	Sidon_BA	EHG	Mota		Sidon_BA	EHG	Mota
BedouinA.HO	0.851	0.046	0.102	std.	0.014	0.012	0.004
Jordanian	0.912	0.068	0.02	std.	0.02	0.018	0.006
Yemeni.HO	0.821	0.012	0.166	std.	0.018	0.015	0.006
Jordanian	0.856	0.076	0.068	std.	0.016	0.014	0.005
Omani	0.876	0.025	0.1	std.	0.024	0.02	0.008
Palestinian.HO	0.878	0.057	0.065	std.	0.015	0.013	0.004
Lebanese_Christian.HO	0.93	0.069	0.001	std.	0.018	0.015	0.005
EmiratiA	0.97	-0.001	0.031	std.	0.017	0.015	0.005
QatariC	0.362	0.008	0.63	std.	0.018	0.015	0.006
Saudi.HO	0.935	0.023	0.042	std.	0.017	0.015	0.005
Syrian.HO	0.886	0.057	0.057	std.	0.017	0.015	0.005
	Egypt_prePtolemaic	EHG	Mota		Egypt_prePtolemaic	EHG	Mota
Masai.DG	0.281	-0.043	0.762	std.	0.032	0.02	0.015
Eritrea	0.701	-0.044	0.342	std.	0.026	0.019	0.011
Masai.HO	0.282	-0.035	0.753	std.	0.026	0.017	0.011
Wolayta	0.534	-0.053	0.518	std.	0.021	0.015	0.009
Ethiopian_Jew	0.645	-0.037	0.392	std.	0.022	0.016	0.009
Amhara	0.661	-0.044	0.383	std.	0.021	0.015	0.008
Afar	0.628	-0.03	0.402	std.	0.022	0.016	0.009
Somali.HO	0.518	-0.041	0.523	std.	0.022	0.015	0.009
Somali	0.543	-0.044	0.501	std.	0.022	0.015	0.009
Datog.HO	0.335	-0.012	0.677	std.	0.027	0.018	0.012
Oromo	0.629	-0.048	0.419	std.	0.021	0.015	0.008
