# Supplementary material for: The genomic history of the Middle East
Source: Cell. 2021 Sep 2;184(18):4612–4625.e14. doi: 10.1016/j.cell.2021.07.013 (PMC8445022; doi:10.1016/j.cell.2021.07.013)
Supplement: Table S5. Population labels of ancient samples, related to Figures 1, 2, and 3 and Tables 1, S2, S3, and S4 [file mmc5.xlsx]

## Sheet: Sheet1
Label	Date	Country	Data Source
Armenia_EBA	3350-2300 BCE	Armenia	LazaridisNature2016
Europe_N	5500-4500 BCE	Austria, Germany, Hungary, Spain	LazaridisNature2014, GambaNatureCommunications2014, MathiesonNature2015, OlaldeMBE2015,LipsonNature2017,MathiesonNature2018
Egypt_prePtolemaic	790-540 BCE	Egypt	ScheunemannNatureCommunications2017
Mota	2576-2465 BCE	Ethiopia	LlorenteScience2015
CHG	11500-7600 BCE	Georgia	JonesNatureCommunications2015
Germany_LNBA	2800-1800 BCE	Germany	MathiesonNature2015, AllentoftNature2015, OlaldeNature2018
Shahr_I_Sokhta_BA1	3200-2100 BCE	Iran	NarasimhanPattersonScience2019
Tepe_Hissar_ChL	3700-2000 BCE	Iran	NarasimhanPattersonScience2019
Seh_Gabi_ChL	4800-3800 BCE	Iran	LazaridisNature2016
Hajji_Firuz_ChL	6000-5700 BCE	Iran	NarasimhanPattersonScience2019
GanjDareh_N	8000-7700 BCE	Iran	LazaridisNature2016, NarasimhanPattersonScience2019
Natufian	12000-9500 BCE	Israel	LazaridisNature2016
Ashkelon_LBA	1700-1500 BCE	Israel	FeldmanScienceAdvances2019
Megiddo_MLBA	1950-1500 BCE	Israel	AgranatTamirCell2020
Megiddo_IBA	2340-2146 BCE	Israel	AgranatTamirCell2020
Levant_ChL	4500-3500 BCE	Israel	HarneyMayNatureCommunications2018
Italy_Mesolithic	10000-7000 BCE	Italy	AntonioGaoMootsScience2019
Jordan_BA	2500-2000 BCE	Jordan	LazaridisNature2016
Levant_N	8300-6200 BCE	Jordan, Israel	LazaridisNature2016
Kenay_PN	1400-208 BCE	Kenya	PrendergastLipsonSawchukScience2019
Kenya_EPN	2138-1940 BCE	Kenya	PrendergastLipsonSawchukScience2019
Kenya_PNE	800 BCE - 600 CE	Kenya	PrendergastLipsonSawchukScience2019
Sidon_BA	1900-1700 BCE	Lebanon	HaberAJHG2017
Morocco_Iberomaurusian	12900-12100 BCE	Morocco	vandeLoosdrechtScience2018
Morocco_EN	5300-4800 BCE	Morocco	FregelPNAS2018
Pakistan_SPGT_IA	1200-800 BCE	Pakistan	NarasimhanPattersonScience2019
MA1	22621-22171 BCE	Russia	RaghavanNature2013
Steppe_EMBA	3000-2000 BCE	Russia	AllentoftNature2015, MathiesonNature2015, NarasimhanPattersonScience2019
Kostenki14	37426-34726 BCE	Russia	Seguin-OrlandoScience2014
Ust_Ishim	43980-40954 BCE	Russia	Pruefer2017
Steppe_Eneolithic	5200-4500 BCE	Russia	MathiesonNature2015
WSHG	6300-4000 BCE	Russia	NarasimhanPattersonScience2019
EHG	7050-5500 BCE	Russia	MathiesonNature2015
Steppe_MLBA	1850-1200 BCE	Russia, Kazakhstan	MathiesonNature2015, AllentoftNature2015, NarasimhanPattersonScience2019
Iberia_MNChL	3500-2000 BCE	Spain	MathiesonNature2015, LipsonNature2017, OlaldeScience2019
Iberia_BA	3800-1500 BCE	Spain	OlaldeScience2019
WHG	9000-5900 BCE	Spain, Hungary, Romania, Serbia	OlaldeNature2014, GambaNatureCommunications2014, MathiesonNature2018
SHG	5900-5500 BCE	Sweden	LazaridisNature2014, MathiesonNature2015
Switzerland_HG	11850-11579 BCE	Switzerland	JonesNatureCommunications2015
Ebla_EMBA	2700-1800 BCE	Syria	SkourtaniontiCell2020
Anotolia_N	6500-6000 BCE	Turkey	MathiesonNature2015
Geoksyur_EN	3400-2800 BCE	Turkmenistan	NarasimhanPattersonScience2019
