# Supplementary material for: The genomic history of the Middle East
Source: Cell. 2021 Sep 2;184(18):4612–4625.e14. doi: 10.1016/j.cell.2021.07.013 (PMC8445022; doi:10.1016/j.cell.2021.07.013)
Supplement: Table S6. Number of SNPs included in polygenic selection tests per phenotype, related to Figure 6D [file mmc6.xlsx]

## Sheet: Sheet1
Phenotype	SNVs tested
APOB	128
BMD	492
BMI	374
DIAS	341
EDU_YEARS	175
GLUCOSE	44
GLYC_H	161
HDL	215
HEIGHT	675
HIP_CIRC	317
HTN_LTFH	295
LDL	114
NEUROTICISM	79
PIGMENT_HAIR	187
PIGMENT_TANNING	59
SKIN_COLOR	81
SYS	380
T2D_LTFH	116
TRIGL	161
